# Supplementary material for: Long non-coding RNAs involved in Drosophila development and regeneration
Source: NAR Genom Bioinform. 2024 Aug 16;6(3):lqae091. doi: 10.1093/nargab/lqae091 (PMC11327875; doi:10.1093/nargab/lqae091)
Supplement: lqae091_Supplemental_Files [file lqae091_supplemental_files.zip]

Archive with 2 entries (2 files):
- Supplementary_Figures_S1_S7.pdf
- Supplementary_Tables_rev.xlsx
